# Supplementary material for: Thermodynamic efficiency, reversibility, and degree of coupling in energy conservation by the mitochondrial respiratory chain
Source: Commun Biol. 2020 Aug 18;3:451. doi: 10.1038/s42003-020-01192-w (PMC7434914; doi:10.1038/s42003-020-01192-w)
Supplement: Supplementary file 2 — Supplementary Data 1 [file 42003_2020_1192_MOESM2_ESM.xls]

## Sheet: Sheet1
	NAD%Rd	UQ%Rd	Cytc%Rd		Eh-NADH	Eh-UQm	Eh-UQc	Eh-Cytc	Eh-O2	(Eh-O2)		ΔE-I+III+IV	ΔE-III+IV	ΔE-I	ΔE-III	ΔE-IV	(ΔE-IV)		ΔP		ΔG-I+III+IV	GE-III+IV	ΔGI	ΔGIII	ΔGIV	(ΔGIV)		q-I+III+IV	q-III+IV	q-I	q-III	q-IV	q-(IV)
State-4
Glutamate	54	56	12		-352.06	26.9011	62.9011	281.205	706.412	776.206		1058.47	643.511	378.961	218.304	425.206	495		187		-123.472	-82.5107	-4.96147	-31.3044	-51.2063	-121		0.883349	0.87178	0.986908	1.7132	0.879573	0.755555
Pyruvate	35	46	8		-342.045	32.0604	68.0604	292.768	706.412	776.206		1048.46	638.351	374.106	224.708	413.643	483.438		187		-113.457	-77.3514	-0.105749	-37.7079	-39.6435	-109.438		0.891787	0.878826	0.999717	1.66438	0.90416	0.773626
Β-OH Butyrate	67	62	9		-359.1	23.7093	59.7093	289.46	706.412	776.206		1065.51	646.702	382.809	229.751	416.951	486.745		187		-130.512	-85.7025	-8.80948	-42.7511	-42.9514	-112.745		0.877512	0.867478	0.976987	1.62785	0.896987	0.768369
Succinate		90	28			1.76566	37.7657	254.273	706.412	776.206					216.507	452.139	521.933		187					-29.507	-78.1391	-147.933					1.72743	0.827179	0.716567
TMPD			38					242.581	706.412	776.206						463.83	533.625		187						-89.8304	-159.625						0.806329	0.700867
Mean												1057.48	642.855	378.626	222.318	434.354	504.148				-122.48	-81.8549	-4.62557	-35.3176	-60.3541	-130.148		0.884177	0.87267	0.987783	0.841139	0.861049	0.861049
SD												8.57056	4.214	4.36158	6.07837	22.3642	22.3642
State-3																												Zx-I+III+IV	Zx-III+IV	Zx-I	Zx-III	Zx-IV	Zx-(IV)
Glutamate	22	24	12		-333.736	44.8119	80.8119	281.205	706.412	776.206		1040.15	625.6	378.548	200.394	425.206	495		170		-190.148	-115.6	-38.5481	-30.3935	-85.2063	-155		0.817191	0.815218	0.898169	0.848331	0.799612	0.686868
Pyruvate	19	14	5		-331.367	53.3265	89.3265	305.672	706.412	776.206		1037.78	617.085	384.694	216.346	400.74	470.534		170		-187.779	-107.085	-44.6938	-46.3456	-60.7397	-130.534		0.819057	0.826466	0.88382	0.78578	0.848431	0.722584
Β-OH Butyrate	33	19	6		-340.9	48.6326	84.6326	300.714	706.412	776.206		1047.31	621.779	389.532	216.082	405.697	475.491		170		-197.312	-111.779	-49.5325	-46.0818	-65.6973	-135.491		0.811602	0.820227	0.872841	0.786739	0.838063	0.71505
Succinate		59	11			25.323	61.323	283.732	706.412	776.206					222.409	422.68	492.474		170					-52.409	-82.6797	-152.474					0.764358	0.804392	0.690392
TMPD			18					268.97	706.412	776.206						437.442	507.236		170						-97.4417	-167.236						0.777247	0.6703
Mean					-335.334	43.0235	79.0235	288.059	706.412	776.206		1041.75	621.488	384.258	213.807	418.353	488.147				-191.746	-111.488	-44.2581	-43.8075	-78.3529	-148.147		0.81595	0.820637	0.884943	0.796302	0.813549	0.697039
SD					4.96314	12.3034	12.3034	15.0038	0	0		4.96314	4.26473	5.50511	9.40807	15.0038	15.0038											0.00387941	0.00563538	0.0127009	0.0361921	0.0292133	0.0214449
